# Supplementary material for: The 2010 structural-demographic forecast for the 2010–2020 decade: A retrospective assessment
Source: PLoS One. 2020 Aug 17;15(8):e0237458. doi: 10.1371/journal.pone.0237458 (PMC7430736; doi:10.1371/journal.pone.0237458)
Supplement: S1 Data — (CSV) [file pone.0237458.s001.csv]

Code	Country	Year	Riots	Demonstr
USA	United States	1946	6	0
USA	United States	1947	0	2
USA	United States	1948	3	1
USA	United States	1949	2	3
USA	United States	1950	0	0
USA	United States	1951	1	3
USA	United States	1952	0	1
USA	United States	1953	1	2
USA	United States	1954	0	1
USA	United States	1955	0	2
USA	United States	1956	4	4
USA	United States	1957	4	2
USA	United States	1958	3	1
USA	United States	1959	2	2
USA	United States	1960	8	22
USA	United States	1961	7	3
USA	United States	1962	4	7
USA	United States	1963	19	60
USA	United States	1964	14	11
USA	United States	1965	12	13
USA	United States	1966	16	13
USA	United States	1967	55	28
USA	United States	1968	48	37
USA	United States	1969	4	30
USA	United States	1970	5	20
USA	United States	1971	1	2
USA	United States	1972	0	2
USA	United States	1973	0	3
USA	United States	1974	0	0
USA	United States	1975	0	8
USA	United States	1976	0	0
USA	United States	1977	2	5
USA	United States	1978	2	12
USA	United States	1979	0	7
USA	United States	1980	0	0
USA	United States	1981	0	3
USA	United States	1982	0	1
USA	United States	1983	0	5
USA	United States	1984	0	5
USA	United States	1985	0	0
USA	United States	1986	0	0
USA	United States	1987	0	0
USA	United States	1988	0	0
USA	United States	1989	0	0
USA	United States	1990	0	3
USA	United States	1991	0	4
USA	United States	1992	2	3
USA	United States	1993	0	0
USA	United States	1994	0	0
USA	United States	1995	0	0
USA	United States	1996	2	3
USA	United States	1997	0	0
USA	United States	1998	0	2
USA	United States	1999	0	1
USA	United States	2000	0	0
USA	United States	2001	0	0
USA	United States	2002	0	2
USA	United States	2003	0	1
USA	United States	2004	0	5
USA	United States	2005	0	3
USA	United States	2006	0	1
USA	United States	2007	0	3
USA	United States	2008	0	3
USA	United States	2009	0	2
USA	United States	2010	0	1
USA	United States	2011	10	49
USA	United States	2012	10	31
USA	United States	2013	3	43
USA	United States	2014	14	50
USA	United States	2015	6	81
USA	United States	2016	16	49
USA	United States	2017	5	47
USA	United States	2018	6	39
GBR	United Kingdom	1946	1	1
GBR	United Kingdom	1947	3	0
GBR	United Kingdom	1948	0	0
GBR	United Kingdom	1949	2	0
GBR	United Kingdom	1950	2	0
GBR	United Kingdom	1951	1	1
GBR	United Kingdom	1952	1	0
GBR	United Kingdom	1953	0	1
GBR	United Kingdom	1954	0	0
GBR	United Kingdom	1955	0	1
GBR	United Kingdom	1956	0	0
GBR	United Kingdom	1957	0	0
GBR	United Kingdom	1958	1	0
GBR	United Kingdom	1959	1	1
GBR	United Kingdom	1960	1	6
GBR	United Kingdom	1961	2	2
GBR	United Kingdom	1962	1	2
GBR	United Kingdom	1963	2	5
GBR	United Kingdom	1964	0	4
GBR	United Kingdom	1965	0	1
GBR	United Kingdom	1966	0	0
GBR	United Kingdom	1967	2	0
GBR	United Kingdom	1968	6	6
GBR	United Kingdom	1969	0	0
GBR	United Kingdom	1970	0	2
GBR	United Kingdom	1971	0	0
GBR	United Kingdom	1972	0	1
GBR	United Kingdom	1973	0	0
GBR	United Kingdom	1974	2	4
GBR	United Kingdom	1975	0	0
GBR	United Kingdom	1976	1	1
GBR	United Kingdom	1977	1	1
GBR	United Kingdom	1978	0	1
GBR	United Kingdom	1979	1	3
GBR	United Kingdom	1980	0	0
GBR	United Kingdom	1981	22	4
GBR	United Kingdom	1982	6	4
GBR	United Kingdom	1983	2	2
GBR	United Kingdom	1984	5	4
GBR	United Kingdom	1985	5	3
GBR	United Kingdom	1986	5	4
GBR	United Kingdom	1987	0	1
GBR	United Kingdom	1988	0	0
GBR	United Kingdom	1989	0	0
GBR	United Kingdom	1990	2	2
GBR	United Kingdom	1991	4	0
GBR	United Kingdom	1992	0	2
GBR	United Kingdom	1993	0	0
GBR	United Kingdom	1994	0	0
GBR	United Kingdom	1995	5	0
GBR	United Kingdom	1996	1	2
GBR	United Kingdom	1997	1	0
GBR	United Kingdom	1998	0	0
GBR	United Kingdom	1999	0	2
GBR	United Kingdom	2000	0	3
GBR	United Kingdom	2001	4	0
GBR	United Kingdom	2002	1	1
GBR	United Kingdom	2003	0	1
GBR	United Kingdom	2004	0	1
GBR	United Kingdom	2005	0	0
GBR	United Kingdom	2006	0	0
GBR	United Kingdom	2007	0	0
GBR	United Kingdom	2008	0	0
GBR	United Kingdom	2009	1	0
GBR	United Kingdom	2010	2	2
GBR	United Kingdom	2011	5	7
GBR	United Kingdom	2012	2	1
GBR	United Kingdom	2013	12	1
GBR	United Kingdom	2014	1	3
GBR	United Kingdom	2015	12	32
GBR	United Kingdom	2016	8	32
GBR	United Kingdom	2017	4	34
GBR	United Kingdom	2018	1	14
FRA	France	1946	1	0
FRA	France	1947	8	7
FRA	France	1948	11	0
FRA	France	1949	3	4
FRA	France	1950	3	2
FRA	France	1951	3	1
FRA	France	1952	3	1
FRA	France	1953	3	1
FRA	France	1954	0	1
FRA	France	1955	2	1
FRA	France	1956	5	0
FRA	France	1957	1	0
FRA	France	1958	3	1
FRA	France	1959	0	0
FRA	France	1960	5	4
FRA	France	1961	3	1
FRA	France	1962	1	4
FRA	France	1963	4	5
FRA	France	1964	0	0
FRA	France	1965	0	0
FRA	France	1966	3	1
FRA	France	1967	2	1
FRA	France	1968	12	5
FRA	France	1969	1	1
FRA	France	1970	6	4
FRA	France	1971	2	1
FRA	France	1972	0	0
FRA	France	1973	1	1
FRA	France	1974	4	2
FRA	France	1975	3	3
FRA	France	1976	2	3
FRA	France	1977	0	0
FRA	France	1978	1	1
FRA	France	1979	1	1
FRA	France	1980	0	0
FRA	France	1981	0	0
FRA	France	1982	0	0
FRA	France	1983	3	7
FRA	France	1984	1	10
FRA	France	1985	0	1
FRA	France	1986	0	2
FRA	France	1987	0	0
FRA	France	1988	0	0
FRA	France	1989	0	0
FRA	France	1990	1	2
FRA	France	1991	2	3
FRA	France	1992	0	3
FRA	France	1993	0	2
FRA	France	1994	3	4
FRA	France	1995	2	7
FRA	France	1996	0	0
FRA	France	1997	0	2
FRA	France	1998	0	3
FRA	France	1999	0	1
FRA	France	2000	0	1
FRA	France	2001	0	0
FRA	France	2002	0	0
FRA	France	2003	0	1
FRA	France	2004	1	1
FRA	France	2005	3	1
FRA	France	2006	0	5
FRA	France	2007	3	0
FRA	France	2008	0	0
FRA	France	2009	0	1
FRA	France	2010	1	4
FRA	France	2011	0	1
FRA	France	2012	1	2
FRA	France	2013	9	11
FRA	France	2014	17	15
FRA	France	2015	2	4
FRA	France	2016	9	25
FRA	France	2017	12	13
FRA	France	2018	13	14
ITA	Italy	1946	25	4
ITA	Italy	1947	19	9
ITA	Italy	1948	9	0
ITA	Italy	1949	11	2
ITA	Italy	1950	9	1
ITA	Italy	1951	1	3
ITA	Italy	1952	4	6
ITA	Italy	1953	2	3
ITA	Italy	1954	3	1
ITA	Italy	1955	0	1
ITA	Italy	1956	1	1
ITA	Italy	1957	1	1
ITA	Italy	1958	0	1
ITA	Italy	1959	3	0
ITA	Italy	1960	8	0
ITA	Italy	1961	4	0
ITA	Italy	1962	1	0
ITA	Italy	1963	0	2
ITA	Italy	1964	0	0
ITA	Italy	1965	0	0
ITA	Italy	1966	2	1
ITA	Italy	1967	1	0
ITA	Italy	1968	7	4
ITA	Italy	1969	4	0
ITA	Italy	1970	6	3
ITA	Italy	1971	10	6
ITA	Italy	1972	6	3
ITA	Italy	1973	0	0
ITA	Italy	1974	2	2
ITA	Italy	1975	8	4
ITA	Italy	1976	3	0
ITA	Italy	1977	5	3
ITA	Italy	1978	3	0
ITA	Italy	1979	0	0
ITA	Italy	1980	0	0
ITA	Italy	1981	0	0
ITA	Italy	1982	0	0
ITA	Italy	1983	0	3
ITA	Italy	1984	0	1
ITA	Italy	1985	0	0
ITA	Italy	1986	0	0
ITA	Italy	1987	0	0
ITA	Italy	1988	0	1
ITA	Italy	1989	0	0
ITA	Italy	1990	0	3
ITA	Italy	1991	0	0
ITA	Italy	1992	0	3
ITA	Italy	1993	1	0
ITA	Italy	1994	0	0
ITA	Italy	1995	0	0
ITA	Italy	1996	0	0
ITA	Italy	1997	0	0
ITA	Italy	1998	0	0
ITA	Italy	1999	0	0
ITA	Italy	2000	0	0
ITA	Italy	2001	1	1
ITA	Italy	2002	0	1
ITA	Italy	2003	0	0
ITA	Italy	2004	0	0
ITA	Italy	2005	0	0
ITA	Italy	2006	0	0
ITA	Italy	2007	0	0
ITA	Italy	2008	0	1
ITA	Italy	2009	1	0
ITA	Italy	2010	1	1
ITA	Italy	2011	1	4
ITA	Italy	2012	2	3
ITA	Italy	2013	4	9
ITA	Italy	2014	10	5
ITA	Italy	2015	6	1
ITA	Italy	2016	4	6
ITA	Italy	2017	6	12
ITA	Italy	2018	5	10
ESP	Spain	1946	0	0
ESP	Spain	1947	2	2
ESP	Spain	1948	0	0
ESP	Spain	1949	0	2
ESP	Spain	1950	0	1
ESP	Spain	1951	2	1
ESP	Spain	1952	1	0
ESP	Spain	1953	0	0
ESP	Spain	1954	2	1
ESP	Spain	1955	0	0
ESP	Spain	1956	2	1
ESP	Spain	1957	0	1
ESP	Spain	1958	0	0
ESP	Spain	1959	0	0
ESP	Spain	1960	0	0
ESP	Spain	1961	0	0
ESP	Spain	1962	0	4
ESP	Spain	1963	0	0
ESP	Spain	1964	0	0
ESP	Spain	1965	0	0
ESP	Spain	1966	3	1
ESP	Spain	1967	12	14
ESP	Spain	1968	3	1
ESP	Spain	1969	0	4
ESP	Spain	1970	2	8
ESP	Spain	1971	1	0
ESP	Spain	1972	3	1
ESP	Spain	1973	0	1
ESP	Spain	1974	3	1
ESP	Spain	1975	6	9
ESP	Spain	1976	5	4
ESP	Spain	1977	5	13
ESP	Spain	1978	7	6
ESP	Spain	1979	5	8
ESP	Spain	1980	1	1
ESP	Spain	1981	0	2
ESP	Spain	1982	0	5
ESP	Spain	1983	1	1
ESP	Spain	1984	2	4
ESP	Spain	1985	0	1
ESP	Spain	1986	0	1
ESP	Spain	1987	1	5
ESP	Spain	1988	0	0
ESP	Spain	1989	0	0
ESP	Spain	1990	0	0
ESP	Spain	1991	0	1
ESP	Spain	1992	0	0
ESP	Spain	1993	1	1
ESP	Spain	1994	0	0
ESP	Spain	1995	0	2
ESP	Spain	1996	0	1
ESP	Spain	1997	0	2
ESP	Spain	1998	0	0
ESP	Spain	1999	0	0
ESP	Spain	2000	0	3
ESP	Spain	2001	0	0
ESP	Spain	2002	0	2
ESP	Spain	2003	0	1
ESP	Spain	2004	1	2
ESP	Spain	2005	0	2
ESP	Spain	2006	0	0
ESP	Spain	2007	0	1
ESP	Spain	2008	0	0
ESP	Spain	2009	0	0
ESP	Spain	2010	0	0
ESP	Spain	2011	1	7
ESP	Spain	2012	8	19
ESP	Spain	2013	7	12
ESP	Spain	2014	6	19
ESP	Spain	2015	0	12
ESP	Spain	2016	0	10
ESP	Spain	2017	3	9
ESP	Spain	2018	7	28
