# Supplementary material for: The 2010 structural-demographic forecast for the 2010–2020 decade: A retrospective assessment
Source: PLoS One. 2020 Aug 17;15(8):e0237458. doi: 10.1371/journal.pone.0237458 (PMC7430736; doi:10.1371/journal.pone.0237458)
Supplement: S1 File — (ZIP) [file pone.0237458.s002.zip]

Archive with 2 entries (2 files):
- PSI2020.R
- PSImodel2020.xlsx
