# Supplementary material for: The 2010 structural-demographic forecast for the 2010–2020 decade: A retrospective assessment
Source: PLoS One. 2020 Aug 17;15(8):e0237458. doi: 10.1371/journal.pone.0237458 (PMC7430736; doi:10.1371/journal.pone.0237458)
Supplement: S1 File — (ZIP) [file pone.0237458.s002.zip › PSImodel2020.xlsx]

## Sheet: data
year	ProdWage	UnskillWage	GDPpc	RelWage	Urbanization	Age20_29	RelDebt	Distrust	elite	epsilon	PSI
1945	1.06	813	1593.68	1.33025	60.7397	17.0325	116.001
1946	1.13	900	1571.55	1.43807	61.5544	16.9015	121.252
1947	1.3	1017	1693.66	1.53514	62.3077	16.5503	105.812
1948	1.41	1087	1835.22	1.5366	62.9555	16.3327	93.7541
1949	1.46	1131	1791.03	1.63035	63.4791	16.0555	94.5997
1950	1.55	1184	1936.26	1.60102	63.8811	15.7889	87.6259
1951	1.72	1283	2199.15	1.56424	64.2411	15.3973	75.2202
1952	1.83	1358	2282.83	1.60327	64.7096	14.9394	72.3151
1953	1.94	1450	2377.09	1.63225	65.2892	14.4796	72.5463
1954	1.97	1521	2342.49	1.68197	65.9627	13.9946	73.2781
1955	2.05	1584	2509.15	1.63402	66.6908	13.5889	67.704
1956	2.16	1662	2600.15	1.66144	67.4188	13.2256	63.2436
1957	2.24	1745	2692.18	1.66408	68.0922	12.8749	59.6178
1958	2.39	1830	2682.88	1.78167	68.6716	12.5959	60.557	28.8614
1959	2.45	1903	2860.05	1.71326	69.1399	12.3803	57.4018	29.4293
1960	2.54	1976	2912.15	1.74442	69.4996	12.2155	55.1324	30.054
1961	2.6	2047	2965.03	1.75378	69.7319	12.1684	54.3628	30.6899
1962	2.71	2114	3138.97	1.72668	70.0342	12.2315	51.8132	31.2885
1963	2.83	2181	3263.6	1.73428	70.4081	12.517	50.0723	31.8117
1964	2.89	2245	3457.57	1.67169	70.8427	12.7347	47.9115	32.2403
1965	3	2314	3700.08	1.62159	71.3126	12.9111	44.6258	32.5731
1966	3.14	2399	4006.63	1.5674	71.7823	13.0811	41.8077	34.8497
1967	3.29	2515	4188.13	1.57111	72.2169	13.7592	41.4059	37.232
1968	3.52	2660	4532.12	1.55336	72.5908	14.2427	39.3525	39.5362
1969	3.72	2822	4855.58	1.53226	72.893	14.6885	37.4061	41.6014
1970	3.93	3021	5062.68	1.55254	73.1252	15.088	37.4803	44.0995
1971	4.26	3265	5425.34	1.57041	73.1753	15.5063	37.6403	46.9957
1972	4.59	3499	5896.9	1.55675	73.2404	15.9096	36.2952	50.1185
1973	4.95	3734	6522.16	1.5179	73.321	16.1898	33.9939	53.2328
1974	5.44	4008.5	7010.35	1.55199	73.4146	16.5985	32.8553	56.1059
1975	6.02	4353.57	7582.61	1.58784	73.5158	17.0425	35.2109	58.5724
1976	6.53	4768.12	8366.42	1.561	73.6169	17.5478	35.8185	59.8296
1977	7.15	5150.13	9215.62	1.55171	73.7105	17.6066	35.4142	61.2213
1978	7.77	5569.88	10303.2	1.50826	73.791	17.804	34.4061	62.6481
1979	8.34	6041.5	11382.2	1.46545	73.856	17.9841	32.984	64.0005
1980	9.12	6649.9	12243.2	1.4898	73.906	18.172	33.3636	65.19
1981	10	7208.77	13594.3	1.4712	74.0146	18.3263	32.9004	64.768
1982	10.8	7588.43	14009.2	1.54184	74.1558	18.3978	36.7968	64.2968
1983	11.22	7913.85	15083.7	1.4877	74.3304	18.3961	39.9112	63.8093
1984	11.78	8201.54	16628.6	1.41684	74.5329	18.3296	42.305	63.3429
1985	12.5	8484.52	17683	1.41379	74.7515	18.1505	46.1397	62.9292
1986	12.9	8647.23	18531	1.39226	74.9698	17.8518	47.6515	63.3808
1987	13.05	8838.23	19504	1.33819	75.1714	17.449	49.6216	63.8867
1988	13.58	9175.44	20812.8	1.30497	75.3447	17.0247	51.0222	64.412
1989	14	9484.36	22160	1.26354	75.4845	16.6295	52.1229	64.916
1990	14.41	9878.16	23185.2	1.24303	75.5919	16.2814	55.742	65.3645
1991	14.93	10255.5	23634.7	1.2634	75.8327	15.9603	61.1689	66.6209
1992	15.63	10531.4	24685.7	1.26632	76.144	15.5337	64.0875	68.0299
1993	16.12	10812	25616.1	1.25859	76.5259	15.0803	66.1651	69.4948
1994	16.56	11099.7	26893.4	1.23153	76.9653	14.6399	66.2331	70.9024
1995	16.66	11446.3	27813.3	1.19799	77.4351	14.3057	67.0827	72.1564
1996	16.84	11842.5	29062.3	1.15889	77.8995	14.0511	66.6557	71.7878
1997	18.12	12255.1	30526.3	1.18717	78.3243	13.9064	64.965	71.3741
1998	18.18	12682	31842.7	1.14186	78.6864	13.8033	62.8441	70.9436
1999	18.75	13097	33485.7	1.11988	78.9766	13.7146	60.4722	70.5297
2000	19.36	13597	35236.8	1.09885	79.1981	13.6039	57.0183	70.1606
2001	19.36	14428	36049.6	1.07408	79.4469	13.6047	56.4588	70.2987
2002	21.02	14655	36935.4	1.1382	79.7561	13.5414	58.5234	70.4538
2003	21.54	15146	38309.8	1.12452	80.1174	13.529	60.8793	70.6154
2004	23.07	15146	40385.8	1.14248	80.5104	13.547	62.1771	70.771
2005	23.92	15448	42612.3	1.12268	80.9059	13.6222	62.7667	70.9098
2006	24.37	15826	44732	1.0896	81.2741	13.6747	63.4901	71.5284
2007	25.07	16166	46448.8	1.07947	81.5926	13.7575	63.9857	72.2252
2008	25.87	17110	46883.4	1.10359	81.8512	13.8102	69.4164	72.9529
2009	26.15	17148	45332.6	1.1537	82.0507	13.8657	83.5406	73.6554
2010	26.44	16770	46843.7	1.12886	82.1984	13.9056	93.5354	74.2839
2011	26.88	17034	48372	1.11139	82.3057	13.9242	98.1072	74.2519
2012	27.15	17790			82.416	13.9126	102.432	74.2157
2013					82.516	13.8628
2014					82.616	13.8167
2015					82.716	13.7439
2016					82.816	13.6532
2017					82.916	13.5452
2018					83.016	13.4153
2019					83.116	13.2741
2020					83.216	13.1078

## Sheet: calculations
year	ProdWage	UnskillWage	GDPpc	RelWage	Urbanization	Age20_29	RelDebt	Distrust	elite	epsilon	PSI
1945	1.06	813	1593.68	0.916066	0.607397	0.340651	1.16001	0.288614	1	1	7.56196
1946	1.13	900	1571.55	1.00982	0.615544	0.33803	1.21252	0.288614	1.00916	0.905207	8.03875
1947	1.3	1017	1693.66	1.06799	0.623077	0.331007	1.05812	0.288614	1.00819	0.85286	6.97154
1948	1.41	1087	1835.22	1.06095	0.629555	0.326654	0.937541	0.288614	1.00182	0.864757	6.0762
1949	1.46	1131	1791.03	1.12848	0.634791	0.321109	0.945997	0.288614	0.996079	0.807198	6.08569
1950	1.55	1184	1936.26	1.10024	0.638811	0.315778	0.876259	0.288614	0.984694	0.842993	5.41621
1951	1.72	1283	2199.15	1.06204	0.642411	0.307946	0.752202	0.288614	0.975583	0.886985	4.44781
1952	1.83	1358	2282.83	1.0857	0.647096	0.298788	0.723151	0.288614	0.969741	0.869822	4.14376
1953	1.94	1450	2377.09	1.10934	0.652892	0.289591	0.725463	0.288614	0.961848	0.854288	4.01789
1954	1.97	1521	2342.49	1.16222	0.659627	0.279892	0.732781	0.288614	0.951992	0.811884	3.93941
1955	2.05	1584	2509.15	1.12954	0.666908	0.271778	0.67704	0.288614	0.938034	0.856107	3.43559
1956	2.16	1662	2600.15	1.14602	0.674188	0.264512	0.632436	0.288614	0.926566	0.850294	3.09511
1957	2.24	1745	2692.18	1.15517	0.680922	0.257498	0.596178	0.288614	0.913825	0.852911	2.7982
1958	2.39	1830	2682.88	1.22587	0.686716	0.251918	0.60557	0.288614	0.900392	0.793196	2.79979
1959	2.45	1903	2860.05	1.18751	0.691399	0.247607	0.574018	0.294293	0.881967	0.849893	2.52726
1960	2.54	1976	2912.15	1.21008	0.694996	0.244309	0.551324	0.30054	0.866177	0.841341	2.39359
1961	2.6	2047	2965.03	1.22413	0.697319	0.243368	0.543628	0.306899	0.848816	0.843284	2.32812
1962	2.71	2114	3138.97	1.19947	0.700342	0.24463	0.518132	0.312885	0.830507	0.88927	2.16255
1963	2.83	2181	3263.6	1.19724	0.704081	0.250341	0.500723	0.318117	0.813877	0.909963	2.09746
1964	2.89	2245	3457.57	1.15876	0.708427	0.254695	0.479115	0.322403	0.797402	0.973281	1.9706
1965	3	2314	3700.08	1.11994	0.713126	0.258222	0.446258	0.325731	0.783701	1.036	1.80801
1966	3.14	2399	4006.63	1.07723	0.717823	0.261621	0.418077	0.348497	0.772992	1.10132	1.78278
1967	3.29	2515	4188.13	1.08009	0.722169	0.275184	0.414059	0.37232	0.765823	1.10819	1.96017
1968	3.52	2660	4532.12	1.06162	0.725908	0.284855	0.393525	0.395362	0.758408	1.14149	2.01341
1969	3.72	2822	4855.58	1.04926	0.72893	0.293771	0.374061	0.416014	0.752603	1.16544	2.05085
1970	3.93	3021	5062.68	1.07037	0.731252	0.30176	0.374803	0.440995	0.747908	1.14673	2.22239
1971	4.26	3265	5425.34	1.08105	0.731753	0.310125	0.376403	0.469957	0.741334	1.1436	2.40716
1972	4.59	3499	5896.9	1.06869	0.732404	0.318192	0.362952	0.501185	0.733837	1.17082	2.48624
1973	4.95	3734	6522.16	1.03646	0.73321	0.323797	0.339939	0.532328	0.727409	1.22205	2.46728
1974	5.44	4008.5	7010.35	1.04724	0.734146	0.33197	0.328553	0.561059	0.723891	1.21424	2.5575
1975	6.02	4353.57	7582.61	1.06144	0.735158	0.34085	0.352109	0.585724	0.71938	1.20365	2.90989
1976	6.53	4768.12	8366.42	1.04853	0.736169	0.350957	0.358185	0.598296	0.713592	1.2301	3.06324
1977	7.15	5150.13	9215.62	1.03523	0.737105	0.352132	0.354142	0.612213	0.708963	1.25545	3.06976
1978	7.77	5569.88	10303.2	1.00384	0.73791	0.35608	0.344061	0.626481	0.70556	1.30254	3.05613
1979	8.34	6041.5	11382.2	0.980444	0.73856	0.359683	0.32984	0.640005	0.705177	1.33386	3.02383
1980	9.12	6649.9	12243.2	1	0.73906	0.36344	0.333636	0.6519	0.707172	1.30458	3.16679
1981	10	7208.77	13594.3	0.981909	0.740146	0.366527	0.329004	0.64768	0.707172	1.32819	3.13458
1982	10.8	7588.43	14009.2	1.0161	0.741558	0.367957	0.367968	0.642968	0.709014	1.28024	3.51858
1983	11.22	7913.85	15083.7	0.982277	0.743304	0.367921	0.399112	0.638093	0.707429	1.32722	3.77925
1984	11.78	8201.54	16628.6	0.929547	0.745329	0.366592	0.42305	0.633429	0.709234	1.39244	4.01202
1985	12.5	8484.52	17683	0.916183	0.747515	0.36301	0.461397	0.629292	0.716813	1.39491	4.41919
1986	12.9	8647.23	18531	0.896828	0.749698	0.357035	0.476515	0.633808	0.725962	1.40193	4.66777
1987	13.05	8838.23	19504	0.866267	0.751714	0.348981	0.496216	0.638867	0.737466	1.41829	4.99183
1988	13.58	9175.44	20812.8	0.843799	0.753447	0.340495	0.510222	0.64412	0.752904	1.41674	5.31005
1989	14	9484.36	22160	0.818054	0.754845	0.33259	0.521229	0.64916	0.771415	1.41353	5.66693
1990	14.41	9878.16	23185.2	0.809387	0.755919	0.325628	0.55742	0.653645	0.793656	1.384	6.35423
1991	14.93	10255.5	23634.7	0.823459	0.758327	0.319205	0.611689	0.666209	0.817207	1.32823	7.37031
1992	15.63	10531.4	24685.7	0.817721	0.76144	0.310674	0.640875	0.680299	0.838646	1.30058	8.13295
1993	16.12	10812	25616.1	0.810947	0.765259	0.301605	0.661651	0.694948	0.860937	1.27417	8.8426
1994	16.56	11099.7	26893.4	0.793259	0.769653	0.292799	0.662331	0.709024	0.884249	1.25903	9.36967
1995	16.66	11446.3	27813.3	0.780908	0.774351	0.286115	0.670827	0.721564	0.910312	1.2355	10.1184
1996	16.84	11842.5	29062.3	0.764055	0.778995	0.281023	0.666557	0.717878	0.938368	1.21513	10.5874
1997	18.12	12255.1	30526.3	0.768001	0.783243	0.278127	0.64965	0.713741	0.969248	1.17266	10.8708
1998	18.18	12682	31842.7	0.749854	0.786864	0.276067	0.628441	0.709436	0.999456	1.15397	11.1862
1999	18.75	13097	33485.7	0.735898	0.789766	0.274291	0.604722	0.705297	1.03282	1.12916	11.4838
2000	19.36	13597	35236.8	0.724011	0.791981	0.272079	0.570183	0.701606	1.0687	1.10151	11.5516
2001	19.36	14428	36049.6	0.728907	0.794469	0.272095	0.564588	0.702987	1.10682	1.05949	12.2966
2002	21.02	14655	36935.4	0.747251	0.797561	0.270828	0.585234	0.704538	1.14402	1.01025	13.4967
2003	21.54	15146	38309.8	0.741352	0.801174	0.270579	0.608793	0.706154	1.17784	0.98586	15.0188
2004	23.07	15146	40385.8	0.728673	0.805104	0.270939	0.621771	0.70771	1.21273	0.967144	16.5177
2005	23.92	15448	42612.3	0.710512	0.809059	0.272444	0.627667	0.709098	1.24996	0.951737	18.1344
2006	24.37	15826	44732	0.691375	0.812741	0.273494	0.634901	0.715284	1.29071	0.935373	20.1471
2007	25.07	16166	46448.8	0.682675	0.815926	0.275151	0.639857	0.722252	1.33535	0.910114	22.2986
2008	25.87	17110	46883.4	0.706336	0.818512	0.276204	0.694164	0.729529	1.38183	0.863702	25.9322
2009	26.15	17148	45332.6	0.735417	0.820507	0.277314	0.835406	0.736554	1.4234	0.819627	33.0625
2010	26.44	16770	46843.7	0.708421	0.821984	0.278112	0.935354	0.742839	1.45938	0.816487	40.0758
2011	26.88	17034	48372	0.697168	0.823057	0.278485	0.981072	0.742519	1.50054	0.80101	44.8655
2012	27.15	17790	NA	0.68648	0.82416	0.278253	1.02432	0.742157	1.54398	0.78486	49.9578
2013	NA	NA	NA	0.675793	0.82516	0.277255	1.03855	0.745844	1.58965	0.768514	54.2414
2014	NA	NA	NA	0.665105	0.82616	0.276335	1.05279	0.749531	1.63762	0.752021	58.9827
2015	NA	NA	NA	0.654418	0.82716	0.274879	1.06702	0.753218	1.68798	0.73543	64.0907
2016	NA	NA	NA	0.64373	0.82816	0.273064	1.08126	0.756905	1.74078	0.718784	69.6291
2017	NA	NA	NA	0.633043	0.82916	0.270905	1.09549	0.760592	1.79613	0.702125	75.6319
2018	NA	NA	NA	0.622356	0.83016	0.268307	1.10973	0.764279	1.85409	0.685492	82.1018
2019	NA	NA	NA	0.611668	0.83116	0.265482	1.12396	0.767965	1.91477	0.668918	89.1338
2020	NA	NA	NA	0.600981	0.83216	0.262156	1.1382	0.771652	1.97826	0.652435	96.6698
